# Supplementary material for: Perspectives on Recruitment and Representativeness in Forensic Psychiatric Research
Source: Front Psychiatry. 2021 Jun 17;12:647450. doi: 10.3389/fpsyt.2021.647450 (PMC8247569; doi:10.3389/fpsyt.2021.647450)
Supplement: Supplementary file 1 [file Table_1.XLSX]

## Sheet: Checklist
			Citation	Power calculation	Explicit mention of ethical approval	Considerations of representativeness	Outlines population that sample is generalized to	Inclusion criteria	Exclusion criteria	Sufficient inc/exc to assess selection	Drop out/refusal	Informed consent	Discussion on research ethics	Relation between sample and population evident
		1	Di Lorito, C., Völlm, B., & Dening, T. (2019). The characteristics and needs of older forensic psychiatric patients: a cross-sectional study in secure units within one UK regional service. The Journal of Forensic Psychiatry & Psychology, 30(6), 975-992. doi:10.1080/14789949.2019.1659390	0	1	1	1	1	0	1	1	1	1	1
		2	Mooney, R., Ireland, J. L., & Lewis, M. (2019). Understanding interpersonal relationships and psychopathy. The Journal of Forensic Psychiatry & Psychology, 30(4), 658-685. doi: 10.1080/14789949.2019.1615102	0	1	0	0	1	1	1	0	1	0	0
		3	Lewis, M. & Ireland, J. L. (2019). Understanding motives for aggression in forensic psychiatric patients: a preliminary study. The Journal of Forensic Psychiatry & Psychology, 30(3), 496-509. doi:10.1080/14789949.2019.1570541	0	1	1	0	0	0	0	1	1	0	0
		4	Otte, S., Streb, J., Franke, G. H., Abele, B,. Prüter-Schwarte, C., Vos, T., Nieswandt, J., Rasche, K., Vasic, N., & Dudek, M. (2019). Psychometric validation of the Brief Symptom Inventory 25 forensic (BSI-25-F). The journal of forensic psychiatry & psychology, 30(1), 112-126. doi:10.1080/14789949.2018.1516229	0	0	0	0	0	0	0	0	1	0	0
		5	Jovanovic, N., Slijepcevic, M. K., & Podlesek, A. (2019). Personality traits in suicidal and homicidal subjects with schizophrenia. The Journal of Forensic Psychiatry & Psychology, 30(1), 76-88. doi:10.1080/14789949.2018.1478985	0	1	0	0	1	1	1	0	1	0	0
		6	Haar-Pomp, L., Spreen, M., Volker, B., & Bogaerts, S. (2019). The impact of forced forensic psychiatric confinement on composition and structure in the personal networks of personality-disordered forensic psychiatric patients. The journal of forensic psychiatry & psychology, 30(1), 53-75. doi:10.1080/14789949.2018.1467947	0	0	1	0	1	0	0	1	1	0	0
		7	Davies, B. E., Lowe, K., Morgan, S., John-Evans, H., & Fitoussi, J. (2019). An evaluation of the effectiveness of positive behavioural support within a medium secure forensic mental health service. The journal of forensic psychiatry & psychology, 30(1), 38-52. doi:10.1080/14789949.2018.1459785	0	1	0	0	0	0	0	1	0	0	0
		8	West, M. L., Mulay, A. L., DeLuca, J. S., O’Donovan, K., & Yanos, P. T. (2018). Forensic psychiatric experiences, stigma, and self-concept: a mixed methods study. The Journal of Forensic Psychiatry & Psychology, 29(4), 574-596. doi:10.1080/14789949.2018.1425473	0	1	0	0	1	0	1	0	1	0	0
		9	Penney, S. R., Marshall, L., & Simpson, A. I. (2018). A prospective study of pathways to hospital readmission in Canadian forensic psychiatric patients. The Journal of Forensic Psychiatry & Psychology, 29(3), 368-386. doi:10.1080/14789949.2017.1395061	0	1	0	0	0	1	1	1	1	1	0
		10	Daffern, M., Simpson, K., Ainslie, H., & Chu, S. (2018). The impact of an intensive inpatient violent offender treatment programme on intermediary treatment targets, violence risk and aggressive behaviour in a sample of mentally disordered offenders. The journal of forensic psychiatry & psychology, 29(2), 163-188. doi:10.1080/14789949.2017.1352014	0	0	1	1	1	1	1	1	0	1	1
		11	Shumlich, E. J., Reid, G. J., Hancock, M., & N. S. Hoaken, P. (2018). Executive Dysfunction in Criminal Populations: Comparing Forensic Psychiatric Patients and Correctional Offenders. International Journal of Forensic Mental Health, 18(3), 243-259. doi:10.1080/14999013.2018.1495279	1	0	1	0	1	1	1	0	1	0	0
		12	Fielenbach, S., Donkers, F. C. L., Spreen, M., & Bogaerts, S. (2019). The Ability of Forensic Psychiatric Patients with Substance Use Disorder to Learn Neurofeedback. International Journal of Forensic Mental Health, 18(3), 187-199. doi:10.1080/14999013.2018.1485187	0	1	0	0	1	1	1	1	1	0	0
		13	Nigel, S. M., Streb, J., Leichauer, K., Hennig, B., Otte, S., Franke, I., . . . Dudeck, M. (2019). The role of psychopathic personality traits in current psychological and physiological subclinical stress levels of forensic inpatients: a path analysis. International Journal of Forensic Mental Health, 18(2), 164-177. doi:10.1080/14999013.2018.1532973	0	1	0	0	1	1	1	0	1	0	0
		14	Puzzo, I., Aldridge-Waddon, L., Bush, E., & Farr, C. (2018). The Relationship Between Ward Social Climate, Ward Sense of Community, and Incidents of Disruptive Behavior: A Study of a High Secure Psychiatric Sample. International Journal of Forensic Mental Health, 18(2), 153-163. doi:10.1080/14999013.2018.1532972	0	1	0	1	0	0	0	0	0	0	0
		15	Vicenzutto, A., Saloppé, X., Ducro, C., Milazzo, V., Lindekens, M., & Pham, T. H. (2018). Forensic Inpatients with Low IQ and Psychiatric Comorbidities: Specificity and Heterogeneity of Psychiatric and Social Profiles. International Journal of Forensic Mental Health, 17(3), 272-284. doi:10.1080/14999013.2018.1504352	0	1	0	0	0	0	0	0	1	0	0
		16	de Vries, M. G., Brazil, I. A., van der Helm, P., Verkes, R.-J., & Bulten, B. H. (2018). Ward Climate in a High-Secure Forensic Psychiatric Setting: Comparing Two Instruments. International Journal of Forensic Mental Health, 17(3), 247-255. doi:10.1080/14999013.2018.1478915	1	1	1	1	0	0	1	1	1	0	0
		17	Glimmerveen, J. C., Brazil, I. A., Bulten, B. H., & Maes, J. H. R. (2018). Uncovering Naturalistic Rewards and their Subjective Value in Forensic Psychiatric Patients. International Journal of Forensic Mental Health, 17(2), 154-166. doi:10.1080/14999013.2018.1452081	0	1	1	0	0	0	0	0	1	0	0
		18	Tomlinson, M. F., & Hoaken, P. N. S. (2017). The Potential for a Skills-Based Dialectical Behavior Therapy Program to Reduce Aggression, Anger, and Hostility in a Canadian Forensic Psychiatric Sample: A Pilot Study. International Journal of Forensic Mental Health, 16(3), 215-226. doi:10.1080/14999013.2017.1315469	1	1	0	1	1	0	1	1	0	0	1
		19	Gottfried, E. D., Vitacco, M. J., & Steadham, J. A. (2017). The Relationship between Feigned Psychiatric Symptoms and Feigned Lack of Legal Knowledge among a Multi-Site Sample of Forensic Inpatients. International Journal of Forensic Mental Health, 16(3), 197-206. doi:10.1080/14999013.2017.1288667	0	1	0	0	0	0	0	0	1	0	0
		20	Swartz, J. A., & Tabahi, S. (2017). Community-Based Mental Health Treatment Preceding Jail Detention Among Adults with Serious Mental Illness. International Journal of Forensic Mental Health, 16(2), 104-116. doi:10.1080/14999013.2016.1255283	0	1	1	1	1	1	1	1	1	0	1
		21	Nagata, T., Tachimori, H., Nishinaka, H., Takeda, K., Matsuda, T., & Hirabayashi, N. (2019). Mentally disordered offenders discharged from designated hospital facilities under the medical treatment and supervision act in Japan: Reoffending and readmission. Criminal Behaviour and Mental Health, 29(3), 157-167.	0	1	1	1	1	0	1	1	1	0	1
		22	Bianchini, V., Cofini, V., Curto, M., Lagrotteria, B., Manzi, A., Navari, S., . . . Nicolò, G. (2019). Dialectical behaviour therapy (DBT) for forensic psychiatric patients: An Italian pilot study. Criminal Behaviour and Mental Health, 29(2), 122-130.	0	1	1	0	1	1	1	1	1	0	0
		23	Fuller, J., Tapp, J., & Draycott, S. (2019). Are guilt and shame in male forensic patients associated with treatment motivation and readiness? Criminal Behaviour and Mental Health, 29(2), 111-121.	0	1	0	1	1	1	1	1	1	0	1
		24	Kingston, D., Olver, M., McDonald, J., & Cameron, C. (2018). A randomised controlled trial of a cognitive skills programme for offenders with mental illness. Criminal Behaviour and Mental Health, 28(4), 369-382.	1	1	1	1	1	1	1	1	0	0	1
		25	Mela, M., Baetz, M., Marcoux, G., Delury, D., Cooper, B., & Sajobi, T. (2017). The influence of a learning to forgive programme on negative affect among mentally disordered offenders. Criminal Behaviour and Mental Health, 27(2), 162-175.	0	1	0	0	1	1	1	1	1	0	0
		26	Zaalberg, A., Wielders, J., Bulten, E., Staak, C., Wouters, A., & Nijman, H. (2016). Relationships of diet‐related blood parameters and blood lead levels with psychopathology and aggression in forensic psychiatric inpatients. Criminal Behaviour and Mental Health, 26(3), 196-211.	0	1	1	1	0	1	1	0	1	0	0
		27	Kuokkanen, R., Lappalainen, R., Repo‐Tiihonen, E., & Tiihonen, J. (2014). Metacognitive group training for forensic and dangerous non‐forensic patients with schizophrenia: A randomised controlled feasibility trial. Criminal Behaviour and Mental Health, 24(5), 345-357.	0	1	1	1	1	1	1	1	1	0	1
		28	Milsom, S. A., Freestone, M., Duller, R., Bouman, M., & Taylor, C. (2014). Factor structure of the Essen Climate Evaluation Schema measure of social climate in a UK medium-security setting. Criminal Behaviour and Mental Health, 24(2), 86-99. doi:10.1002/cbm.1878	0	1	1	0	1	0	1	0	0	0	0
		29	Campbell, R., Allan, S., & Sims, P. (2014). Service attachment: The relative contributions of ward climate perceptions and attachment anxiety and avoidance in male inpatients with psychosis. Criminal behaviour and mental health, 24(1), 49-59. doi:10.1002/cbm.1880	0	1	1	1	1	1	1	1	1	1	1
		30	Goethals, K., Van Giels, M., Ekiz, E., & Van Marle, H. (2013). Possible correlations between the deficient affective experience and negative symptoms of psychosis: An exploratory study in (forensic) psychiatric patients. Criminal Behaviour and Mental Health, 23(5), 336-346.	0	1	1	0	1	0	0	0	1	0	0
		31	Franke, I., Seipel, S., Vasic, N., Streb, J., Nigel, S., Otte, S., & Dudek, M. (2019). Neuropsychological profile of pedophilic child sexual offenders compared with an IQ-matched non-offender sample – Results of a pilot study. International journal of law and psychiatry, 64, 137-141. doi:10.1016/j.ijlp.2019.03.002	0	1	1	0	1	0	0	0	1	0	0
		32	Houtepen, J. A. B. M., Slijtsema, J. J., Van der Lem, R., Van Hooydonk, I. C. J., & Bogaerts, S. (2019). Social support, attachment and externalizing behavior in forensic patients with attention-deficit hyperactivity disorder. International journal of law and psychiatry, 64, 106-116.	0	1	0	0	1	1	1	0	1	0	0
		33	Ireland, C. A., Ireland, J. L., Jones, N. S., Chu, S., & Lewis, M. (2019). Predicting security incidents in high secure male psychiatric care. International journal of law and psychiatry, 64, 40-52.	0	1	0	1	1	1	1	1	1	0	1
		34	Lombardi, V., Veltri, A,. Montanelli, C., Mundo, F., . . . Sbrana, A. (2019). Sociodemographic, clinical and criminological characteristics of a sample of Italian Volterra REMS patients. International journal of law and psychiatry, 62, 50-55.	0	1	1	1	1	1	1	1	1	0	1
		35	Ntounas, P., Katsouli, A., Efstathiou, V., Pappas, D., Chatzimanolis, P., Touloumis, C., Papageorgiou, C., & Douzenis, A. (2019). Comparative study of aggression - Dangerousness on patients with paranoid schizophrenia: Focus on demographic data, PANSS, drug use and aggressiveness. International journal of law and psychiatry, 60, 1-11.	0	1	0	0	0	0	0	0	1	0	0
		36	Oueslati, B,. Fekih-Romdhane, F., Mrabet, A., & Ridha, R. (2018). Correlates of offense recidivism in patients with schizophrenia. International journal of law and psychiatry, 58, 178-183.	0	1	1	1	1	1	1	1	1	0	1
		37	Horvath, J., Steinert, T., & Jaeger, S. (2018). Antipsychotic treatment of psychotic disorders in forensic psychiatry: Patients' perception of coercion and its predictors. International journal of law and psychiatry, 57, 113-121.	0	1	1	1	1	1	1	1	1	0	1
		38	Leidenfrost, C., Schoelerman, R. M., Maher, M., & Antonius, D. (2017). The development and efficacy of a group intervention program for individuals with serious mental illness in jail. International journal of law and psychiatry, 54, 98-106.	0	0	1	0	0	0	0	0	0	0	0
		39	Siu, B. W. M., Au-Yeung, C. C. Y., Chan, A. W. L., Chan, L. S. Y., Yuen, K. K., Leung, H. W., Yan, C. K., Ng, K. K., Lai, A. C. H., Davies, S., & Collins, M. (2017). Validation of the "Security Needs Assessment Profile" for measuring the profiles of security needs of Chinese forensic psychiatric inpatients. International journal of law and psychiatry, 54, 61-66.	0	1	1	1	1	1	1	1	1	0	0
		40	Matlasz, T., Brylski, J. L., Leidenfrost, C., Scalco, M., Sinclair, S. J., Schoelerman, R. M., Tsang, V., & Antonius, D. (2017). Cognitive status and profile validity on the Personality Assessment Inventory (PAI) in offenders with serious mental illness. International journal of law and psychiatry, 50, 38-44.	0	1	1	0	0	0	0	0	0	0	0
				4	35	23	17	27	21	27	22	32	4	13
